# Supplementary material for: Functional Characterization of the MsFKF1 Gene Reveals Its Dual Role in Regulating the Flowering Time and Plant Height in Medicago sativa L
Source: Plants (Basel). 2024 Feb 27;13(5):655. doi: 10.3390/plants13050655 (PMC10934225; doi:10.3390/plants13050655)
Supplement: Supplementary file 1 [file plants-13-00655-s001.zip]

Archive with 1 entries (1 files):
- plants-2811860-supplementary.pdf
